# Supplementary material for: Bacterial and fungal communities in sub-Arctic tundra heaths are shaped by contrasting snow accumulation and nutrient availability
Source: FEMS Microbiol Ecol. 2024 Mar 28;100(4):fiae036. doi: 10.1093/femsec/fiae036 (PMC10996926; doi:10.1093/femsec/fiae036)
Supplement: fiae036_Supplemental_Files [file fiae036_supplemental_files.zip]

Archive with 6 entries (6 files):
- supp data Fig_S1.jpg
- supp data Fig_S2-S3.docx
- supp data Fig_S4_S5.docx
- supp data Fig_S6.docx
- Supplementary data Figures legends.docx
- Supplementary data Tables.docx
